# Supplementary material for: Integrating Gender-Affirming Care in a Medical Spanish Endocrine System Curriculum
Source: MedEdPORTAL. 2024 Oct 23;20:11456. doi: 10.15766/mep_2374-8265.11456 (PMC11496385; doi:10.15766/mep_2374-8265.11456)
Supplement: Supplementary file 1 — Facilitator Guide.docxLesson 1 Presentation.pptxLesson 2 Presentation.pptxLesson 3 Presentation.pptxLesson 1 Clinical Endocrine Checklist.docxLesson 2 Clinical Endocrine Checklist.docxLesson 3 Clinical Endocrine Checklist.docxLesson 1 SP Case.docxLesson 2 SP Case.docxLesson 3 SP Case.docxPre-Post Confidence Survey.docxPre-Post Spanish Endocrine Test.docxOSCE SP Diabetic Case.docxOSCE Door Note.docxOSCE Clinical Checklist Diabetic Encounter.docxOSCE Language Rubric for Diabetic Encounter.docx [file mep_2374-8265.11456-s001.zip]

Archive with 17 entries (17 files):
- B. Lesson 1 Presentation.pptx
- C. Lesson 2 Presentation.pptx
- D. Lesson 3 Presentation.pptx
- E. Lesson 1 Clinical Endocrine Checklist.docx
- F. Lesson 2 Clinical Endocrine Checklist.docx
- G. Lesson 3 Clinical Endocrine Checklist.docx
- K. Pre-Post Confidence Survey.docx
- L. Pre-Post Spanish Endocrine Test.docx
- A. Facilitator Guide.docx
- H. Lesson 1 SP Case.docx
- I. Lesson 2 SP Case.docx
- J. Lesson 3 SP Case.docx
- M. OSCE SP Diabetic Case.docx
- N. OSCE Door Note.docx
- O. OSCE Clinical Checklist Diabetic Encounter.docx
- P. OSCE Language Rubric for Diabetic Encounter.docx
- _Educational Summary Report_11456.pdf
